# Supplementary material for: Bis(guanidinium) cyananilate
Source: Acta Crystallogr Sect E Struct Rep Online. 2011 Aug 11;67(Pt 9):o2279. doi: 10.1107/S1600536811028340 (PMC3200825; doi:10.1107/S1600536811028340)
Supplement: Supplementary file 2 [file e-67-o2279-Isup2.hkl]

# 
# h,k,l, Fc-squared, Fo-squared, sigma(Fo-squared) and status flag 
# 
data_I
_shelx_title ' zam94 in C2/c' 
_shelx_refln_list_code          4 
_shelx_F_calc_maximum      237.08 
_exptl_crystal_F_000       640.00 
_reflns_d_resolution_high  0.7391 
 
loop_ 
 _symmetry_equiv_pos_as_xyz 
 'x, y, z' 
 '-x, y, -z+1/2' 
 'x+1/2, y+1/2, z' 
 '-x+1/2, y+1/2, -z+1/2' 
 '-x, -y, -z' 
 'x, -y, z-1/2' 
 '-x+1/2, -y+1/2, -z' 
 'x+1/2, -y+1/2, z-1/2' 
 
_cell_length_a    19.4873 
_cell_length_b     3.6611 
_cell_length_c    20.2452 
_cell_angle_alpha  90.000 
_cell_angle_beta  112.887 
_cell_angle_gamma  90.000 
 
_shelx_F_squared_multiplier     1.000 
 
loop_ 
 _refln_index_h 
 _refln_index_k 
 _refln_index_l 
 _refln_F_squared_calc 
 _refln_F_squared_meas 
 _refln_F_squared_sigma 
 _refln_observed_status 
   2   0   0    10626.65    10628.00     56.43 o 
   4   0   0     6622.60     7016.49     48.92 o 
   6   0   0     2455.46     2410.51     24.06 o 
   8   0   0     6006.65     6873.58     83.61 o 
  10   0   0      512.45      669.83      8.54 o 
  12   0   0       54.84       70.13      4.19 o 
  14   0   0       19.47       36.17      4.23 o 
  16   0   0       51.89       41.47      5.78 o 
  18   0   0      633.02      658.64     19.17 o 
  20   0   0       85.77       96.46      9.84 o 
  22   0   0       16.07       32.26      9.01 o 
  24   0   0      477.34      586.61     22.62 o 
   1   1   0      147.10       66.24      2.74 o 
   3   1   0     5139.63     5176.12     85.36 o 
   5   1   0     5211.85     5308.43     72.64 o 
   7   1   0     4022.82     4437.08     27.64 o 
   9   1   0     2779.02     3105.25     17.97 o 
  11   1   0        2.65       -0.28      2.06 o 
  13   1   0     1281.00     1268.76     12.50 o 
  15   1   0      124.65      134.05      5.10 o 
  17   1   0       67.14       73.97      4.69 o 
  19   1   0      123.28       94.35      6.16 o 
  21   1   0      174.73      218.89      8.73 o 
  23   1   0      182.91      219.87     10.92 o 
   0   2   0     1921.83     2085.61     33.44 o 
   2   2   0     2887.02     3055.32     19.86 o 
   4   2   0     3547.54     3727.35     48.90 o 
   6   2   0     1085.72     1077.79     12.57 o 
   8   2   0        0.60        1.34      3.21 o 
  10   2   0      453.39      449.22      7.47 o 
  12   2   0        4.70       -3.09      3.09 o 
  14   2   0       31.52       11.51      3.40 o 
  16   2   0        4.81        2.50      3.68 o 
  18   2   0      128.60      141.54      6.32 o 
  20   2   0      219.26      260.79     10.57 o 
  22   2   0      255.41      329.96     13.22 o 
   1   3   0      234.11      218.37      6.87 o 
   3   3   0       82.66       83.28      5.06 o 
   5   3   0      171.95      185.36      6.64 o 
   7   3   0        0.06        3.29      3.99 o 
   9   3   0     2032.04     1969.85     39.40 o 
  11   3   0      663.29      656.67     14.16 o 
  13   3   0       73.30       67.08      5.47 o 
  15   3   0       69.06       54.92      5.51 o 
  17   3   0       34.14       24.89      6.54 o 
  19   3   0       33.78       45.29      7.59 o 
   0   4   0       42.80       34.47      7.82 o 
   2   4   0       25.58       17.69      4.80 o 
   4   4   0       14.12       11.73      6.53 o 
   6   4   0      127.89      137.48     13.62 o 
   8   4   0       29.38       27.02      6.35 o 
  10   4   0       90.31      103.34     10.75 o 
  12   4   0       65.51       63.56     11.75 o 
  14   4   0        9.62       13.81      7.52 o 
 -23   1   1      164.51      192.03      9.86 o 
 -21   1   1      525.83      588.23     12.69 o 
 -19   1   1       41.65       24.44      4.78 o 
 -17   1   1      195.03      161.88      5.99 o 
 -15   1   1      229.26      210.90      6.08 o 
 -13   1   1       61.43       46.94      3.58 o 
 -11   1   1     1073.29     1169.33     19.32 o 
  -9   1   1      171.87      137.94      4.85 o 
  -7   1   1      990.87     1086.19     13.17 o 
  -5   1   1     8158.72     8390.35     94.28 o 
  -3   1   1    36143.24    36299.42    102.58 o 
  -1   1   1     3595.23     3797.71     27.19 o 
   1   1   1       32.28       49.72     10.08 o 
   3   1   1       19.10       10.94      1.79 o 
   5   1   1      185.89      274.05      4.83 o 
   7   1   1        0.33        2.97      1.75 o 
   9   1   1      952.46      944.55      7.16 o 
  11   1   1      203.72      207.10      3.97 o 
  13   1   1        5.86        5.85      3.03 o 
  15   1   1      365.39      354.69      7.49 o 
  17   1   1      116.66      126.00      5.58 o 
  19   1   1      151.09      177.49      7.54 o 
  21   1   1      118.14      159.28      8.07 o 
  23   1   1        4.86        9.02      6.83 o 
 -22   2   1        9.52       14.70      7.02 o 
 -20   2   1       42.45       57.34      5.50 o 
 -18   2   1       20.22       12.19      4.22 o 
 -16   2   1        0.16       -0.83      3.35 o 
 -14   2   1      953.65      889.71     11.62 o 
 -12   2   1     4089.96     3817.24     47.14 o 
 -10   2   1      704.48      724.85     16.27 o 
  -8   2   1      179.28      169.77      5.67 o 
  -6   2   1     1849.83     2002.99     16.87 o 
  -4   2   1       95.34      147.73      4.87 o 
  -2   2   1      225.26      218.78      5.62 o 
   0   2   1     2156.32     2286.89     16.50 o 
   2   2   1       38.44       31.09      3.32 o 
   4   2   1       46.39       44.21      3.42 o 
   6   2   1     1856.76     1889.64     28.91 o 
   8   2   1       19.16       14.79      2.88 o 
  10   2   1      474.28      444.74      7.47 o 
  12   2   1      516.28      512.87      9.87 o 
  14   2   1      144.57      134.56      5.26 o 
  16   2   1       50.33       32.76      4.31 o 
  18   2   1      898.60     1036.56     16.19 o 
  20   2   1       94.97      111.38      8.39 o 
 -19   3   1        5.67        9.63      6.76 o 
 -17   3   1       47.95       45.32      5.91 o 
 -15   3   1       49.37       54.95      5.62 o 
 -13   3   1      123.70      137.92      5.82 o 
 -11   3   1      214.07      201.67      6.84 o 
  -9   3   1      164.77      156.17      6.76 o 
  -7   3   1      686.07      689.30     11.90 o 
  -5   3   1      427.37      463.56     12.48 o 
  -3   3   1      592.97      563.56     10.35 o 
  -1   3   1        2.47       -0.71      3.61 o 
   1   3   1        9.91       15.07      3.90 o 
   3   3   1      454.94      440.84      8.04 o 
   5   3   1       59.05       65.70      4.27 o 
   7   3   1      201.99      191.54      5.73 o 
   9   3   1     1155.89     1139.45     16.41 o 
  11   3   1      328.50      305.87      8.57 o 
  13   3   1       58.01       55.93      6.05 o 
  15   3   1      147.39      160.64      8.66 o 
  17   3   1      261.73      286.41     16.40 o 
 -14   4   1       15.54       17.68      7.35 o 
 -12   4   1        0.06       -1.49      6.53 o 
 -10   4   1        8.05        3.42      6.13 o 
  -8   4   1       94.41       95.13      9.05 o 
  -6   4   1      278.38      260.19     10.76 o 
  -4   4   1        0.99        1.25      4.96 o 
  -2   4   1        1.05       -0.33      5.14 o 
   0   4   1       10.12        2.77      4.75 o 
   2   4   1      228.06      242.09     10.67 o 
   4   4   1      372.72      407.47     22.13 o 
   6   4   1      365.40      411.37     12.02 o 
   8   4   1      295.89      323.96     11.25 o 
  10   4   1       13.99       11.73      6.49 o 
  12   4   1        0.02       -2.60      6.88 o 
 -24   0   2      731.75      863.52     26.25 o 
 -22   0   2      136.12      104.15     10.87 o 
 -20   0   2       26.60        0.16      7.43 o 
 -18   0   2      234.72      237.20      9.51 o 
 -16   0   2     1550.09     1557.10     26.56 o 
 -14   0   2      407.82      461.83      8.28 o 
 -12   0   2      702.43      706.45      9.17 o 
 -10   0   2    11664.55    12887.85     59.81 o 
  -8   0   2     2903.24     3437.06    154.22 o 
  -6   0   2       66.73       63.95      3.71 o 
  -4   0   2     3118.44     2872.67     26.19 o 
  -2   0   2     2649.81     2965.15     62.22 o 
   0   0   2      136.73      177.40      4.86 o 
   2   0   2    11701.36    10618.69     59.98 o 
   4   0   2       22.46       45.04      2.28 o 
   6   0   2    14350.45    16028.63     66.90 o 
   8   0   2     1817.82     2187.86     30.91 o 
  10   0   2     1064.96     1158.47     19.32 o 
  12   0   2      717.29      733.87     14.62 o 
  14   0   2       92.69      103.21      5.24 o 
  16   0   2      595.41      560.56     13.18 o 
  18   0   2       33.14       45.14      7.74 o 
  20   0   2      146.84      154.68     16.56 o 
  22   0   2        8.97        1.49      9.48 o 
 -23   1   2        0.62        6.15      6.10 o 
 -21   1   2        0.12        1.56      5.02 o 
 -19   1   2      221.30      221.17      7.98 o 
 -17   1   2      537.72      464.67      8.68 o 
 -15   1   2      859.82      738.64     12.91 o 
 -13   1   2      196.68      216.58      5.37 o 
 -11   1   2      839.31      865.65     13.16 o 
  -9   1   2     1801.86     1966.20     22.90 o 
  -7   1   2      476.87      420.61      6.70 o 
  -5   1   2     2357.96     2272.45     27.23 o 
  -3   1   2    56206.47    54694.18    131.59 o 
  -1   1   2     3784.80     3959.95     39.48 o 
   1   1   2     8907.86     8875.78     65.81 o 
   3   1   2     2182.93     2015.12     18.13 o 
   5   1   2      431.66      528.55      7.90 o 
   7   1   2      183.92      238.73      3.55 o 
   9   1   2      274.13      314.23      4.43 o 
  11   1   2      446.28      533.84      6.00 o 
  13   1   2        7.58        7.25      2.84 o 
  15   1   2     1134.61     1166.91     13.25 o 
  17   1   2       23.68       15.44      4.01 o 
  19   1   2      246.91      217.25      8.16 o 
  21   1   2      284.92      364.34     10.82 o 
 -22   2   2       16.08        8.27      6.03 o 
 -20   2   2       17.42       17.94      4.66 o 
 -18   2   2        2.61       -0.29      3.80 o 
 -16   2   2      876.70      893.78     18.15 o 
 -14   2   2      127.85      116.86      4.97 o 
 -12   2   2     1772.92     1575.59     17.76 o 
 -10   2   2        3.62        1.01      3.32 o 
  -8   2   2     2068.79     2174.75     18.40 o 
  -6   2   2     4914.17     5381.66     87.93 o 
  -4   2   2      189.40      153.09      4.60 o 
  -2   2   2      290.52      307.24      6.08 o 
   0   2   2      251.86      250.05      8.19 o 
   2   2   2      988.13     1013.90     16.18 o 
   4   2   2      205.57      179.42      5.53 o 
   6   2   2      301.66      310.97      5.66 o 
   8   2   2        0.32        2.33      2.64 o 
  10   2   2        7.00        9.36      3.08 o 
  12   2   2      459.61      449.00      8.12 o 
  14   2   2      281.61      308.57      7.38 o 
  16   2   2        2.18        8.14      4.48 o 
  18   2   2       12.10       23.20      5.48 o 
  20   2   2       22.41       20.76      6.65 o 
 -19   3   2      149.90      163.54      8.36 o 
 -17   3   2       28.51       28.53      5.40 o 
 -15   3   2      213.33      209.82     10.58 o 
 -13   3   2        2.38        2.73      3.95 o 
 -11   3   2        0.01       -0.87      4.17 o 
  -9   3   2      104.34       97.64      5.82 o 
  -7   3   2       89.59       83.81      5.28 o 
  -5   3   2      332.96      311.32      8.07 o 
  -3   3   2       56.17       40.71      3.62 o 
  -1   3   2      349.34      355.71      7.34 o 
   1   3   2     1259.92     1313.11     21.14 o 
   3   3   2       43.16       47.88      3.68 o 
   5   3   2        0.72       -0.05      2.96 o 
   7   3   2      974.60      965.99     13.09 o 
   9   3   2       52.99       43.90      4.99 o 
  11   3   2       55.33       58.40      5.91 o 
  13   3   2        4.20        2.23      5.12 o 
  15   3   2       91.23      108.97      8.01 o 
  17   3   2      120.74      133.41      9.06 o 
 -14   4   2        7.60        7.24      7.14 o 
 -12   4   2      417.63      446.51     13.70 o 
 -10   4   2      322.60      317.95     16.51 o 
  -8   4   2      243.96      238.98     11.01 o 
  -6   4   2       87.58       87.71      6.72 o 
  -4   4   2       15.45       21.28      5.54 o 
  -2   4   2       67.25       65.32      5.26 o 
   0   4   2      119.66      123.72      7.95 o 
   2   4   2       19.28       12.41      5.61 o 
   4   4   2       66.49       72.14      6.75 o 
   6   4   2     1248.22     1369.05     23.04 o 
   8   4   2      112.05      110.30      8.41 o 
  10   4   2      212.97      225.79     10.65 o 
  12   4   2       45.82       55.67      8.48 o 
 -23   1   3       11.31       18.64      6.27 o 
 -21   1   3       26.70       17.38      5.14 o 
 -19   1   3        2.24        1.17      4.42 o 
 -17   1   3      321.49      318.37      7.34 o 
 -15   1   3     3752.26     3628.65     31.65 o 
 -13   1   3     2494.19     2636.69     22.04 o 
 -11   1   3      741.13      754.51      7.49 o 
  -9   1   3      299.76      285.43      6.17 o 
  -7   1   3      486.66      583.77      7.74 o 
  -5   1   3      159.92      246.37      2.71 o 
  -3   1   3      221.03      202.29      2.97 o 
  -1   1   3     1449.48     1417.41     17.44 o 
   1   1   3      479.57      440.10      7.34 o 
   3   1   3     3820.65     4112.47     25.72 o 
   5   1   3      631.47      748.10      6.09 o 
   7   1   3     1814.63     1953.70     16.46 o 
   9   1   3     1739.89     1803.30     18.62 o 
  11   1   3      382.80      426.00      5.76 o 
  13   1   3      155.45      158.43      4.78 o 
  15   1   3      587.62      647.07     10.05 o 
  17   1   3      126.12      131.70      5.76 o 
  19   1   3      114.79      103.00      6.55 o 
  21   1   3        4.14        8.61      6.14 o 
 -22   2   3        0.00       -1.31      5.42 o 
 -20   2   3        6.60        5.17      4.40 o 
 -18   2   3        3.01        0.59      3.80 o 
 -16   2   3       15.44       25.99      3.83 o 
 -14   2   3      644.41      651.41     12.06 o 
 -12   2   3      145.23      120.73      5.55 o 
 -10   2   3      110.29       96.64      5.02 o 
  -8   2   3      162.00      158.64      4.32 o 
  -6   2   3    12667.67    12735.03    156.61 o 
  -4   2   3     2657.16     2823.81     28.00 o 
  -2   2   3       47.31       35.92      2.75 o 
   0   2   3      207.64      173.69      4.00 o 
   2   2   3       57.59       55.10      3.29 o 
   4   2   3      211.64      185.23      4.29 o 
   6   2   3      389.56      375.18      5.60 o 
   8   2   3      336.10      315.88      5.49 o 
  10   2   3        8.66        9.29      3.04 o 
  12   2   3      174.45      163.48      5.52 o 
  14   2   3        6.13        6.88      4.11 o 
  16   2   3        0.30        1.67      4.54 o 
  18   2   3      137.89      168.29      9.00 o 
  20   2   3       29.48       48.44      7.52 o 
 -19   3   3        0.17        3.41      5.39 o 
 -17   3   3       12.01        9.38      4.45 o 
 -15   3   3      261.05      255.68      7.62 o 
 -13   3   3        5.48        0.07      4.30 o 
 -11   3   3      701.95      680.04     12.66 o 
  -9   3   3     1301.69     1295.98     23.82 o 
  -7   3   3       19.05       17.87      4.16 o 
  -5   3   3      410.44      379.90      8.66 o 
  -3   3   3        0.09       -1.38      2.77 o 
  -1   3   3      165.72      167.26      4.99 o 
   1   3   3        7.45        6.51      3.01 o 
   3   3   3      810.65      835.11     18.46 o 
   5   3   3       48.28       38.48      4.12 o 
   7   3   3      131.30      122.08      6.87 o 
   9   3   3       70.05       68.66      6.10 o 
  11   3   3        4.19        2.54      4.65 o 
  13   3   3      102.57       92.09      7.27 o 
  15   3   3      270.49      299.69     11.25 o 
  17   3   3       41.67       54.67      7.47 o 
 -14   4   3       33.75       22.87      7.41 o 
 -12   4   3      132.91      139.29     10.31 o 
 -10   4   3      102.42       90.12      8.73 o 
  -8   4   3       50.76       52.35      6.47 o 
  -6   4   3       43.60       49.34      6.05 o 
  -4   4   3        6.27        1.43      5.64 o 
  -2   4   3      286.96      308.64     10.89 o 
   0   4   3       48.85       45.68      6.39 o 
   2   4   3       41.25       38.28      6.11 o 
   4   4   3      102.96       96.84      7.44 o 
   6   4   3       29.89       18.25      6.26 o 
   8   4   3       47.94       34.24      6.84 o 
  10   4   3       11.70        3.84      6.48 o 
  12   4   3       19.80       25.72      7.47 o 
 -24   0   4        5.19        5.16      9.00 o 
 -22   0   4      444.59      453.67     17.99 o 
 -20   0   4     1291.20     1317.71     27.66 o 
 -18   0   4     6965.05     7239.43    142.71 o 
 -16   0   4     1542.50     1731.08     20.88 o 
 -14   0   4      790.60      865.69     10.64 o 
 -12   0   4     1589.61     1717.92     62.76 o 
 -10   0   4     1234.10     1417.79     18.65 o 
  -8   0   4     1215.02     1303.59     22.15 o 
  -6   0   4    15535.89    16672.09     72.59 o 
  -4   0   4      163.83      181.45      3.25 o 
  -2   0   4     8962.24     8798.50    152.62 o 
   0   0   4     4206.10     4416.88     49.20 o 
   2   0   4       99.61      122.67      2.97 o 
   4   0   4     5895.34     6785.36     27.04 o 
   6   0   4     4239.81     4670.39     75.37 o 
   8   0   4     1480.82     1766.09     27.66 o 
  10   0   4      253.74      282.49      6.63 o 
  12   0   4     6337.61     6448.28     58.56 o 
  14   0   4      144.41      215.08      7.23 o 
  16   0   4     2216.85     1999.80     25.02 o 
  18   0   4       62.46      106.81     10.43 o 
  20   0   4        9.61       24.10      8.69 o 
  22   0   4       16.76        9.68     10.14 o 
 -25   1   4        1.31        7.72     13.76 o 
 -23   1   4       56.10       50.38      7.10 o 
 -21   1   4       82.07       88.48      7.39 o 
 -19   1   4      681.83      759.19     14.01 o 
 -17   1   4      236.83      225.59      6.30 o 
 -15   1   4      970.91      886.69     13.43 o 
 -13   1   4      177.18      201.94      7.03 o 
 -11   1   4      473.71      417.52      8.52 o 
  -9   1   4       60.97       33.74      3.32 o 
  -7   1   4     1022.60     1097.31     15.70 o 
  -5   1   4     5015.87     5347.47     79.85 o 
  -3   1   4      148.43      153.45      3.48 o 
  -1   1   4      209.34      201.94      4.71 o 
   1   1   4     1026.08     1003.28     12.74 o 
   3   1   4     3899.15     4286.18     17.07 o 
   5   1   4     5260.58     5581.42     30.73 o 
   7   1   4       20.84       12.64      2.07 o 
   9   1   4      516.23      530.34      6.40 o 
  11   1   4       12.45        4.32      2.47 o 
  13   1   4      413.51      329.28      6.21 o 
  15   1   4       33.93       32.78      3.96 o 
  17   1   4        0.60        5.37      3.90 o 
  19   1   4       17.36       10.56      5.72 o 
  21   1   4      267.02      261.40     11.11 o 
 -22   2   4      331.82      360.42     11.26 o 
 -20   2   4        7.48        5.38      4.40 o 
 -18   2   4        0.02        4.09      3.77 o 
 -16   2   4      333.31      281.04      8.80 o 
 -14   2   4      126.03      104.06      5.71 o 
 -12   2   4      107.63      101.85      6.84 o 
 -10   2   4       19.20       12.15      3.58 o 
  -8   2   4      321.65      259.20      8.46 o 
  -6   2   4      783.43      885.61      7.62 o 
  -4   2   4      402.43      391.74      6.53 o 
  -2   2   4      181.44      198.08      4.20 o 
   0   2   4       59.56       71.51      3.17 o 
   2   2   4     1289.14     1294.64     10.21 o 
   4   2   4     2113.54     2243.04     14.00 o 
   6   2   4      570.62      578.63      7.36 o 
   8   2   4      191.50      192.25      4.65 o 
  10   2   4      290.74      288.44      8.32 o 
  12   2   4      132.17      108.94      5.44 o 
  14   2   4       13.48        6.89      4.28 o 
  16   2   4      126.05      118.32      7.57 o 
  18   2   4      443.41      458.62     13.27 o 
  20   2   4      215.29      260.90     11.61 o 
 -19   3   4       85.76       77.99      6.67 o 
 -17   3   4       27.38       35.26      5.05 o 
 -15   3   4      567.96      539.19     12.50 o 
 -13   3   4       18.07       16.13      4.59 o 
 -11   3   4       15.57       23.06      4.75 o 
  -9   3   4     2041.08     1959.81     51.26 o 
  -7   3   4      265.14      274.50      9.14 o 
  -5   3   4       45.60       39.14      3.75 o 
  -3   3   4      123.96      109.67      4.35 o 
  -1   3   4       32.94       32.28      3.15 o 
   1   3   4       35.79       32.91      3.38 o 
   3   3   4      784.73      732.34     12.66 o 
   5   3   4       55.33       53.11      6.21 o 
   7   3   4      166.74      163.16      7.40 o 
   9   3   4      147.13      157.55      7.83 o 
  11   3   4        5.88        4.90      4.84 o 
  13   3   4       42.96       42.91      6.15 o 
  15   3   4      208.14      259.87     10.63 o 
  17   3   4       11.10       23.89      7.39 o 
 -14   4   4        8.60        0.78      6.72 o 
 -12   4   4       64.93       56.84      8.68 o 
 -10   4   4        0.43        1.33      5.76 o 
  -8   4   4       53.95       66.00      7.65 o 
  -6   4   4      102.03      108.42      9.61 o 
  -4   4   4       79.96       91.83     13.70 o 
  -2   4   4       24.62       22.64      5.88 o 
   0   4   4       10.19       10.25      5.37 o 
   2   4   4       50.88       48.55      6.09 o 
   4   4   4       35.66       36.51      8.89 o 
   6   4   4        2.61        1.56      5.82 o 
   8   4   4       36.14       42.23      7.02 o 
  10   4   4        0.01       -3.16      6.61 o 
  12   4   4      104.16      122.91      9.40 o 
 -25   1   5        6.39        1.78      6.67 o 
 -23   1   5      198.41      223.08     10.32 o 
 -21   1   5      695.36      711.12     13.30 o 
 -19   1   5      344.31      314.28      8.74 o 
 -17   1   5      398.68      394.08      8.74 o 
 -15   1   5       17.59       12.23      3.82 o 
 -13   1   5       52.70       46.50      4.36 o 
 -11   1   5        0.81       -0.10      2.44 o 
  -9   1   5     3390.57     3716.00     67.93 o 
  -7   1   5      277.85      273.33      3.86 o 
  -5   1   5      192.86      242.83      5.62 o 
  -3   1   5      782.90      756.98     10.45 o 
  -1   1   5     1180.91     1201.13     13.52 o 
   1   1   5     7014.23     7285.99     34.05 o 
   3   1   5     1157.90     1249.61      6.97 o 
   5   1   5      350.15      309.97      8.21 o 
   7   1   5      311.65      306.06      6.20 o 
   9   1   5     1282.58     1148.04     13.07 o 
  11   1   5        0.34        0.18      2.48 o 
  13   1   5      479.68      375.61      6.82 o 
  15   1   5       65.08       37.23      4.07 o 
  17   1   5        7.87       -0.07      4.52 o 
  19   1   5       36.06       50.92      6.70 o 
  21   1   5        0.59        8.00      6.96 o 
 -22   2   5       32.11       16.29      5.56 o 
 -20   2   5        1.09        1.03      4.18 o 
 -18   2   5      581.26      567.24     12.94 o 
 -16   2   5      162.44      175.78      7.49 o 
 -14   2   5        0.39        0.50      3.49 o 
 -12   2   5       31.35       31.78      4.13 o 
 -10   2   5       34.24       38.69      4.09 o 
  -8   2   5     1737.80     1801.31     15.69 o 
  -6   2   5      137.19      157.46      4.96 o 
  -4   2   5      639.66      689.02     15.85 o 
  -2   2   5        0.41       -0.01      2.25 o 
   0   2   5     6484.77     6342.75     39.10 o 
   2   2   5      319.55      361.93      6.92 o 
   4   2   5       43.93       42.34      2.63 o 
   6   2   5       13.45       11.72      2.82 o 
   8   2   5       31.66       26.79      3.26 o 
  10   2   5     1064.43     1003.38     18.93 o 
  12   2   5      100.03      112.80      6.91 o 
  14   2   5       73.79       71.73      6.19 o 
  16   2   5       24.59       18.43      5.58 o 
  18   2   5      280.43      282.24     11.06 o 
 -19   3   5       10.40        9.09      4.73 o 
 -17   3   5       76.05       67.40      6.24 o 
 -15   3   5       44.62       45.92      5.49 o 
 -13   3   5       77.84       74.30      6.31 o 
 -11   3   5       23.42       18.88      4.68 o 
  -9   3   5     2047.97     2124.47     42.86 o 
  -7   3   5      922.80      955.57     22.50 o 
  -5   3   5       67.43       72.30      4.34 o 
  -3   3   5      205.15      208.69      5.34 o 
  -1   3   5      770.51      772.79     14.09 o 
   1   3   5       81.92       99.23      5.53 o 
   3   3   5        9.01       10.08      4.07 o 
   5   3   5       18.25       19.54      4.52 o 
   7   3   5        4.56        5.69      4.53 o 
   9   3   5      143.87      124.10      7.21 o 
  11   3   5       24.57       20.94      5.53 o 
  13   3   5        8.77        7.62      5.36 o 
  15   3   5       35.63       38.06      6.92 o 
 -14   4   5      170.38      166.93     12.86 o 
 -12   4   5      494.99      519.41     30.69 o 
 -10   4   5      121.14      117.29      8.88 o 
  -8   4   5       81.70       87.84      9.04 o 
  -6   4   5       38.77       41.20      7.81 o 
  -4   4   5      172.68      194.17     11.11 o 
  -2   4   5       84.10       86.65      7.35 o 
   0   4   5       26.66       23.26      5.25 o 
   2   4   5        7.53        8.45      5.45 o 
   4   4   5        0.00       -0.67      5.66 o 
   6   4   5        5.10       14.44      6.10 o 
   8   4   5       31.56       18.01      6.56 o 
  10   4   5       26.54       17.19      6.76 o 
 -24   0   6        0.71        0.12      8.04 o 
 -22   0   6        6.77        3.56      7.77 o 
 -20   0   6      581.41      560.70     37.85 o 
 -18   0   6      313.84      292.46      9.86 o 
 -16   0   6        0.66        7.75     10.64 o 
 -14   0   6       78.75       61.10      6.76 o 
 -12   0   6     2341.97     2237.77     52.63 o 
 -10   0   6      625.89      681.72     12.67 o 
  -8   0   6     1790.76     1744.56     14.34 o 
  -6   0   6     2913.88     2856.07     59.16 o 
  -4   0   6     1251.79     1250.84     37.72 o 
  -2   0   6    12394.73    11745.50    168.89 o 
   0   0   6       75.70       55.43      2.50 o 
   2   0   6    18830.56    18782.18    191.90 o 
   4   0   6     3135.81     3163.74     21.07 o 
   6   0   6     1055.73     1284.41     22.40 o 
   8   0   6      108.81       90.02      4.36 o 
  10   0   6      239.81      204.23      6.24 o 
  12   0   6      791.63      671.26     11.12 o 
  14   0   6        0.06       18.90      4.68 o 
  16   0   6      266.21      397.08     12.42 o 
  18   0   6      795.85      761.54     21.98 o 
  20   0   6        2.89        2.17      9.31 o 
 -25   1   6      145.56      195.82     10.91 o 
 -23   1   6       40.12       28.78      8.36 o 
 -21   1   6     1827.30     1899.16     30.44 o 
 -19   1   6      165.79      177.29      7.79 o 
 -17   1   6       30.66       19.13      4.23 o 
 -15   1   6      203.65      189.38      6.93 o 
 -13   1   6       16.54       15.87      3.50 o 
 -11   1   6      291.08      289.03      7.35 o 
  -9   1   6      456.93      487.49      7.37 o 
  -7   1   6      562.07      644.54      7.73 o 
  -5   1   6      128.94      140.89      3.80 o 
  -3   1   6     5328.95     5963.12     50.30 o 
  -1   1   6     3004.68     2848.33     40.85 o 
   1   1   6       14.69       24.11      1.93 o 
   3   1   6      262.97      282.43      4.59 o 
   5   1   6       62.63       61.03      2.48 o 
   7   1   6     2517.06     2612.04     24.16 o 
   9   1   6     1454.07     1432.11     10.26 o 
  11   1   6      662.94      753.86     14.93 o 
  13   1   6     1176.05     1016.20     17.28 o 
  15   1   6      174.53      178.12      7.01 o 
  17   1   6      293.59      308.13     10.75 o 
  19   1   6       47.97       65.38      8.61 o 
 -22   2   6      173.74      160.02      8.11 o 
 -20   2   6        7.50        6.74      4.14 o 
 -18   2   6      411.32      391.99     10.90 o 
 -16   2   6       33.19       27.37      4.56 o 
 -14   2   6        3.64        4.28      3.81 o 
 -12   2   6        7.08        0.97      3.50 o 
 -10   2   6      106.78      113.58      5.34 o 
  -8   2   6        6.45       57.23     28.20 o 
  -6   2   6      315.12      331.66      7.01 o 
  -4   2   6     1543.01     1598.45     25.52 o 
  -2   2   6      193.70      193.21      4.10 o 
   0   2   6      497.28      440.23      6.45 o 
   2   2   6      721.09      818.44      8.10 o 
   4   2   6      286.88      304.83      6.73 o 
   6   2   6      996.39      925.64     13.02 o 
   8   2   6      283.13      211.47      6.15 o 
  10   2   6      663.27      536.04     14.81 o 
  12   2   6      248.01      281.54      9.30 o 
  14   2   6        0.58        3.17      4.78 o 
  16   2   6        2.46       -3.85      5.52 o 
  18   2   6      135.45      152.75      9.44 o 
 -19   3   6       53.82       40.95      6.81 o 
 -17   3   6      134.01      135.08     10.08 o 
 -15   3   6        0.21        0.51      4.64 o 
 -13   3   6       18.63       14.91      4.73 o 
 -11   3   6      840.02      831.83     14.09 o 
  -9   3   6       29.69       29.05      4.76 o 
  -7   3   6      210.83      210.68      8.87 o 
  -5   3   6        9.15       11.68      3.47 o 
  -3   3   6      146.54      136.18      4.62 o 
  -1   3   6      316.33      342.22      8.61 o 
   1   3   6      100.71       97.97      5.73 o 
   3   3   6        1.11        3.61      3.99 o 
   5   3   6        1.02       -2.47      4.68 o 
   7   3   6        8.65        8.26      4.64 o 
   9   3   6       28.11       21.25      5.34 o 
  11   3   6        7.28        3.78      5.18 o 
  13   3   6       34.68       27.31      6.15 o 
  15   3   6       51.65       36.23      6.93 o 
 -14   4   6        9.57        5.04      7.23 o 
 -12   4   6      813.29      925.41     20.23 o 
 -10   4   6      196.40      204.81     12.61 o 
  -8   4   6       68.41       73.53      9.29 o 
  -6   4   6      261.38      297.09     39.23 o 
  -4   4   6        6.93       11.79      7.01 o 
  -2   4   6        5.99        2.48      5.91 o 
   0   4   6      375.77      408.94     13.44 o 
   2   4   6       55.41       54.75      6.50 o 
   4   4   6      186.20      207.16      9.32 o 
   6   4   6      413.24      474.99     13.35 o 
   8   4   6       47.70       44.93      7.15 o 
  10   4   6       25.32       23.59      7.57 o 
 -25   1   7        3.27        2.44      6.79 o 
 -23   1   7       36.33       23.61      6.06 o 
 -21   1   7       53.41       48.36      5.26 o 
 -19   1   7        5.61        5.32      4.34 o 
 -17   1   7        7.61        7.12      4.16 o 
 -15   1   7        1.62        2.46      3.89 o 
 -13   1   7       36.06       43.49      4.13 o 
 -11   1   7     1582.97     1592.80     23.16 o 
  -9   1   7     1279.31     1410.38      9.01 o 
  -7   1   7     2145.34     2486.37     25.59 o 
  -5   1   7     1024.01     1001.86     10.38 o 
  -3   1   7     6392.25     7096.80     33.36 o 
  -1   1   7     2316.49     2394.16     16.50 o 
   1   1   7       42.34       44.65      2.55 o 
   3   1   7      371.77      438.32      5.91 o 
   5   1   7      825.99      805.72      9.37 o 
   7   1   7      349.28      334.63      5.85 o 
   9   1   7        0.14        3.10      2.50 o 
  11   1   7        0.72        4.27      2.96 o 
  13   1   7       64.93      102.22      5.04 o 
  15   1   7      434.66      397.04      9.72 o 
  17   1   7      103.83       76.19      6.88 o 
  19   1   7        0.77       11.91      7.49 o 
 -22   2   7      142.55      124.70      7.45 o 
 -20   2   7      228.28      233.81      9.36 o 
 -18   2   7       10.37        8.73      4.59 o 
 -16   2   7        0.03       -1.15      3.93 o 
 -14   2   7      447.53      433.00     10.42 o 
 -12   2   7     1158.96     1218.93     16.85 o 
 -10   2   7      829.78      826.03     12.04 o 
  -8   2   7        1.16        3.98      2.91 o 
  -6   2   7       35.32       32.28      2.79 o 
  -4   2   7      230.72      226.86      5.69 o 
  -2   2   7      595.17      556.98      6.04 o 
   0   2   7      410.04      388.53      6.85 o 
   2   2   7        4.51        4.37      2.87 o 
   4   2   7        1.01        1.91      3.00 o 
   6   2   7     1506.07     1450.94     15.02 o 
   8   2   7      296.55      314.25      8.26 o 
  10   2   7      425.44      325.33     13.92 o 
  12   2   7      102.01       81.34      6.27 o 
  14   2   7        0.60        0.48      4.79 o 
  16   2   7       75.62       74.59      7.19 o 
  18   2   7        4.17        1.88      6.74 o 
 -19   3   7        6.91        3.39      5.99 o 
 -17   3   7        0.41       -0.58      5.06 o 
 -15   3   7        1.76        0.63      4.55 o 
 -13   3   7       22.16       15.12      4.67 o 
 -11   3   7        0.57        4.36      4.34 o 
  -9   3   7      382.27      375.76      9.54 o 
  -7   3   7       28.14       27.14      4.63 o 
  -5   3   7      166.41      146.11      6.10 o 
  -3   3   7      673.89      722.49     12.19 o 
  -1   3   7       93.96       97.69      5.48 o 
   1   3   7       20.25       15.71      4.29 o 
   3   3   7        4.96        8.76      4.28 o 
   5   3   7      246.73      213.15      8.13 o 
   7   3   7     1077.55     1023.59     16.98 o 
   9   3   7        9.78       15.63      5.28 o 
  11   3   7      114.04      132.99      8.09 o 
  13   3   7       19.24       20.67      6.85 o 
  15   3   7      497.03      529.12     14.83 o 
 -14   4   7        2.56       12.69      9.25 o 
 -12   4   7       56.13       49.39      9.00 o 
 -10   4   7      112.07      120.30     10.98 o 
  -8   4   7        0.86        1.69      6.83 o 
  -6   4   7        0.03        2.00      7.17 o 
  -4   4   7       43.90       39.45      8.57 o 
  -2   4   7      100.00      124.81      8.81 o 
   0   4   7        6.90       12.04      6.43 o 
   2   4   7       18.87       16.84      5.85 o 
   4   4   7        3.49        2.49      6.06 o 
   6   4   7        6.20        2.63      6.19 o 
   8   4   7        7.35       13.55      6.55 o 
  10   4   7       53.95       47.65      7.81 o 
 -26   0   8        0.79        0.39      9.19 o 
 -24   0   8      793.60      825.94     27.62 o 
 -22   0   8      105.74      103.88     11.25 o 
 -20   0   8      152.99      160.05     11.14 o 
 -18   0   8      387.21      410.13     36.74 o 
 -16   0   8      104.26      102.04     16.45 o 
 -14   0   8     2018.76     1967.29     77.98 o 
 -12   0   8       94.17      105.60      6.57 o 
 -10   0   8     4976.16     5549.67     39.13 o 
  -8   0   8       17.29       25.13      3.00 o 
  -6   0   8    32848.00    35273.39    145.60 o 
  -4   0   8     1730.55     1672.75     25.40 o 
  -2   0   8     2273.21     2188.72     36.63 o 
   0   0   8        1.62        2.48      2.18 o 
   2   0   8     3222.46     3892.09     20.69 o 
   4   0   8     5530.56     5433.48     33.90 o 
   6   0   8       31.03       52.38      3.78 o 
   8   0   8     1020.75     1052.51     21.51 o 
  10   0   8      544.16      546.83      9.95 o 
  12   0   8      642.93      544.39     12.55 o 
  14   0   8     1113.20     1011.56     15.17 o 
  16   0   8       15.20        1.35      6.02 o 
  18   0   8       20.96        1.07     10.84 o 
  20   0   8       22.82       43.61     15.43 o 
 -25   1   8        0.27        0.04      6.38 o 
 -23   1   8      520.75      537.65     16.32 o 
 -21   1   8       63.67       55.37      6.12 o 
 -19   1   8        0.24        3.60      4.37 o 
 -17   1   8      281.08      295.39     10.03 o 
 -15   1   8     1022.79     1033.25     16.29 o 
 -13   1   8     1656.29     1751.44     27.35 o 
 -11   1   8       39.88       37.97      3.78 o 
  -9   1   8       48.41       58.93      2.85 o 
  -7   1   8        5.25        9.49      1.94 o 
  -5   1   8      586.28      570.84      6.63 o 
  -3   1   8     1854.35     2112.70     11.18 o 
  -1   1   8     1971.72     1939.71     14.39 o 
   1   1   8     4805.88     5054.16     47.92 o 
   3   1   8       98.30      125.60      2.97 o 
   5   1   8        6.74        6.80      2.27 o 
   7   1   8      571.17      530.50      6.20 o 
   9   1   8     1306.11     1224.82     19.49 o 
  11   1   8      216.54      132.62      4.65 o 
  13   1   8      638.88      738.40     10.77 o 
  15   1   8      318.08      282.10      9.66 o 
  17   1   8       71.97       65.47      7.07 o 
  19   1   8      280.32      320.36     19.08 o 
 -24   2   8       51.67       57.67      7.01 o 
 -22   2   8       77.68       79.02      7.00 o 
 -20   2   8        4.26        3.60      5.05 o 
 -18   2   8       26.78       18.79      5.08 o 
 -16   2   8        2.79       -0.54      4.09 o 
 -14   2   8      956.75      883.28     13.78 o 
 -12   2   8     1235.81     1181.55     15.14 o 
 -10   2   8      615.95      597.50     10.33 o 
  -8   2   8       71.36       65.26      3.80 o 
  -6   2   8      431.21      484.25      8.76 o 
  -4   2   8     1810.37     1845.08     36.30 o 
  -2   2   8       78.60       68.78      3.15 o 
   0   2   8     1717.62     1784.56     19.35 o 
   2   2   8      190.67      194.92      5.40 o 
   4   2   8      621.15      605.04      8.89 o 
   6   2   8       19.27        6.59      3.34 o 
   8   2   8      466.26      562.05     14.17 o 
  10   2   8        6.37        2.63      4.22 o 
  12   2   8        5.11       11.63      4.73 o 
  14   2   8       73.11       77.60      6.68 o 
  16   2   8       96.91       99.91      8.05 o 
  18   2   8        0.15       -3.90      7.19 o 
 -19   3   8       33.61       24.36      6.16 o 
 -17   3   8       81.19       82.43      6.70 o 
 -15   3   8      279.77      262.56      9.39 o 
 -13   3   8        9.12        4.26      4.72 o 
 -11   3   8        7.98        6.26      4.53 o 
  -9   3   8      141.43      140.09      7.93 o 
  -7   3   8        0.07        4.13      4.87 o 
  -5   3   8      667.00      691.63     13.77 o 
  -3   3   8       64.13       63.95      4.92 o 
  -1   3   8       64.58       64.31      6.09 o 
   1   3   8      368.54      344.20      9.16 o 
   3   3   8     1331.56     1296.93     23.53 o 
   5   3   8      114.65      120.42      6.85 o 
   7   3   8      201.11      167.42      7.89 o 
   9   3   8      117.09      123.83      8.45 o 
  11   3   8       14.34        8.70      5.86 o 
  13   3   8      204.94      193.84      9.69 o 
 -14   4   8      256.65      302.01     19.96 o 
 -12   4   8        2.73       -5.64      8.14 o 
 -10   4   8      333.44      429.96     26.80 o 
  -8   4   8        0.09        2.44      7.50 o 
  -6   4   8       39.13       50.02      8.59 o 
  -4   4   8      280.91      296.74     14.99 o 
  -2   4   8       22.68       24.82      8.02 o 
   0   4   8       73.25       74.91      8.10 o 
   2   4   8       31.83       37.55      6.38 o 
   4   4   8      246.05      250.65     10.24 o 
   6   4   8       54.51       62.71      7.24 o 
   8   4   8       44.02       40.46      7.08 o 
 -25   1   9        0.07       -0.29      6.63 o 
 -23   1   9        0.22        2.58      5.44 o 
 -21   1   9       34.65       26.28      5.59 o 
 -19   1   9       22.69       17.13      4.52 o 
 -17   1   9     1587.61     1528.73     18.78 o 
 -15   1   9       92.87       74.37      5.06 o 
 -13   1   9      157.01      125.87      5.54 o 
 -11   1   9      356.61      308.61      5.19 o 
  -9   1   9     1532.36     1541.47     15.81 o 
  -7   1   9       45.18       37.00      2.26 o 
  -5   1   9       82.64       88.12      2.63 o 
  -3   1   9      859.03      952.03      9.29 o 
  -1   1   9      783.51      882.31      8.68 o 
   1   1   9      188.70      190.98      5.01 o 
   3   1   9      283.82      236.83      5.74 o 
   5   1   9       91.26       74.86      3.30 o 
   7   1   9      166.26      151.83      4.40 o 
   9   1   9       11.08        3.58      2.93 o 
  11   1   9      137.49       96.70      5.29 o 
  13   1   9      273.70      238.94      7.55 o 
  15   1   9        2.99       -1.62      5.22 o 
  17   1   9      185.98      209.04      9.68 o 
  19   1   9      153.88      155.83     25.02 o 
 -24   2   9       67.20       62.22      7.10 o 
 -22   2   9        2.81       -2.91      5.65 o 
 -20   2   9       24.14       20.70      5.42 o 
 -18   2   9      209.67      193.04      8.17 o 
 -16   2   9      113.71      111.73      6.36 o 
 -14   2   9       32.22       21.75      4.39 o 
 -12   2   9      386.32      345.52      9.83 o 
 -10   2   9       88.50       99.90      5.21 o 
  -8   2   9     1805.12     1804.03     19.90 o 
  -6   2   9      502.35      538.87      7.37 o 
  -4   2   9      754.53      743.12     14.54 o 
  -2   2   9       19.54       18.14      3.02 o 
   0   2   9      154.11      131.05      4.61 o 
   2   2   9        6.13        7.32      3.07 o 
   4   2   9      867.33      848.23     14.97 o 
   6   2   9        6.87        5.58      3.45 o 
   8   2   9      351.69      269.01      6.88 o 
  10   2   9        7.97        0.49      4.37 o 
  12   2   9     1241.79     1224.62     19.30 o 
  14   2   9      178.38      138.66      8.47 o 
  16   2   9      197.50      222.56     10.35 o 
 -19   3   9      263.23      261.83     11.33 o 
 -17   3   9       43.05       54.00      6.50 o 
 -15   3   9      108.65      109.25      9.42 o 
 -13   3   9      270.20      277.46     11.48 o 
 -11   3   9        2.56        7.93      5.15 o 
  -9   3   9       42.27       41.01      5.69 o 
  -7   3   9       10.48       -1.74      5.50 o 
  -5   3   9       29.63       31.61      5.15 o 
  -3   3   9      137.64      132.75      6.13 o 
  -1   3   9       31.70       32.72      5.01 o 
   1   3   9      117.32      121.65      6.44 o 
   3   3   9      175.78      190.70      7.88 o 
   5   3   9      227.59      246.57      8.88 o 
   7   3   9      139.27      101.53      6.78 o 
   9   3   9      130.95      100.17      7.09 o 
  11   3   9       18.57       21.88      5.98 o 
  13   3   9      239.54      252.46     11.08 o 
 -14   4   9        3.69        0.24      8.64 o 
 -12   4   9       32.27       29.32      8.61 o 
 -10   4   9      120.73      155.27     12.16 o 
  -8   4   9      133.97      145.33     11.78 o 
  -6   4   9       47.19       41.79      8.43 o 
  -4   4   9       89.08       81.21     10.04 o 
  -2   4   9       30.57       28.58      7.17 o 
   0   4   9        0.00        2.79      6.69 o 
   2   4   9       21.42       18.07      6.00 o 
   4   4   9       98.01       93.73      7.89 o 
   6   4   9        6.44        5.21      6.41 o 
   8   4   9        3.70       -0.15      6.51 o 
 -26   0  10      434.09      453.84     20.65 o 
 -24   0  10       15.08        3.62      8.55 o 
 -22   0  10       20.52       15.19      7.52 o 
 -20   0  10     2189.34     2263.48     78.42 o 
 -18   0  10       10.95        7.68      5.67 o 
 -16   0  10     3643.67     3550.49    110.24 o 
 -14   0  10      166.11      141.81      7.91 o 
 -12   0  10      154.10      187.32      7.08 o 
 -10   0  10       15.19       11.91      3.78 o 
  -8   0  10       70.96       48.08      3.59 o 
  -6   0  10      264.63      282.39      7.19 o 
  -4   0  10      804.00      921.53     25.81 o 
  -2   0  10     3542.46     3904.81     48.77 o 
   0   0  10     1050.82      922.40     17.53 o 
   2   0  10        5.13        6.13      3.08 o 
   4   0  10      245.46      274.55      6.36 o 
   6   0  10      819.80      849.96     11.23 o 
   8   0  10      242.05      212.91      6.56 o 
  10   0  10     1783.46     1776.77     18.51 o 
  12   0  10      105.80      113.65      6.38 o 
  14   0  10      967.78     1041.70     24.02 o 
  16   0  10        0.20        0.05      8.30 o 
 -25   1  10       16.49       14.58      6.49 o 
 -23   1  10       32.81       30.38      6.37 o 
 -21   1  10       57.16       52.43      6.25 o 
 -19   1  10        1.27        1.31      4.34 o 
 -17   1  10       67.27       60.66      5.34 o 
 -15   1  10      794.76      709.94     17.90 o 
 -13   1  10      941.08      955.19     12.88 o 
 -11   1  10     1376.18     1435.15     11.90 o 
  -9   1  10     6777.13     7475.32     54.05 o 
  -7   1  10      127.31      134.61      3.31 o 
  -5   1  10     2178.90     2260.53     20.54 o 
  -3   1  10     1409.98     1624.77      9.87 o 
  -1   1  10      134.68      114.70      3.91 o 
   1   1  10     1717.14     1679.86     12.83 o 
   3   1  10      969.84      939.53     10.88 o 
   5   1  10      607.89      613.69      8.48 o 
   7   1  10      215.24      190.01      5.41 o 
   9   1  10      992.04      882.61     11.00 o 
  11   1  10      284.24      234.80      6.53 o 
  13   1  10       11.24       16.10      4.60 o 
  15   1  10        3.72        2.19      5.39 o 
  17   1  10       10.88       10.71      7.87 o 
 -24   2  10        6.25        8.60      6.64 o 
 -22   2  10      434.66      443.11     13.16 o 
 -20   2  10       64.48       73.35      6.56 o 
 -18   2  10        6.56        9.76      4.50 o 
 -16   2  10      751.01      710.79     13.42 o 
 -14   2  10       57.91       61.98      5.06 o 
 -12   2  10      111.26      128.29      6.50 o 
 -10   2  10      410.18      400.15      8.71 o 
  -8   2  10       31.05       38.95      3.51 o 
  -6   2  10      332.52      328.59      6.20 o 
  -4   2  10       62.60       63.92      3.83 o 
  -2   2  10      946.98      943.52     13.43 o 
   0   2  10       21.55       24.36      3.38 o 
   2   2  10       62.70       58.76      4.06 o 
   4   2  10       40.93       32.99      3.84 o 
   6   2  10      850.11      756.69     10.64 o 
   8   2  10      174.88      116.35      5.31 o 
  10   2  10      643.90      711.42     16.27 o 
  12   2  10      220.68      251.68      9.86 o 
  14   2  10       52.07       52.26      6.81 o 
  16   2  10      174.27      175.33     10.09 o 
 -19   3  10       13.32       13.43      6.96 o 
 -17   3  10      160.12      146.52      9.34 o 
 -15   3  10      156.78      156.68      9.03 o 
 -13   3  10      416.26      410.58     12.56 o 
 -11   3  10       56.89       50.12      7.74 o 
  -9   3  10       44.06       45.45      7.24 o 
  -7   3  10      309.18      314.95     13.28 o 
  -5   3  10       92.44       90.88      6.49 o 
  -3   3  10      574.36      610.16     11.58 o 
  -1   3  10       36.92       38.27      4.99 o 
   1   3  10      277.94      274.28      8.87 o 
   3   3  10      139.36      104.97      5.83 o 
   5   3  10      144.79      111.57      6.85 o 
   7   3  10        0.00        2.04      4.88 o 
   9   3  10      129.15      110.52      7.54 o 
  11   3  10       60.56       43.79      6.57 o 
  13   3  10       51.95       33.60      7.33 o 
 -14   4  10        3.60        1.29      9.27 o 
 -12   4  10        0.01        2.12      8.43 o 
 -10   4  10        6.94        1.83      8.07 o 
  -8   4  10      752.58      945.21     52.99 o 
  -6   4  10       78.97       92.63     10.46 o 
  -4   4  10       11.98       15.42      8.59 o 
  -2   4  10        0.23       -2.69      6.37 o 
   0   4  10      852.33      933.98     28.29 o 
   2   4  10      226.06      254.01     10.31 o 
   4   4  10      141.83      133.70      8.68 o 
   6   4  10       19.31       10.91      6.67 o 
 -25   1  11       88.57       84.90      7.83 o 
 -23   1  11       19.32       15.53      6.10 o 
 -21   1  11      100.00       82.97      6.39 o 
 -19   1  11      113.45      125.68      6.95 o 
 -17   1  11       58.71       61.63      5.34 o 
 -15   1  11      367.82      343.64      8.81 o 
 -13   1  11      226.83      217.27      6.80 o 
 -11   1  11      304.46      272.75      4.94 o 
  -9   1  11      249.71      290.67      5.83 o 
  -7   1  11      444.62      499.57      9.95 o 
  -5   1  11       75.47       61.53      2.41 o 
  -3   1  11      504.32      481.72      6.07 o 
  -1   1  11      128.63      133.57      4.39 o 
   1   1  11      700.09      736.94      8.98 o 
   3   1  11       56.98       37.97      3.42 o 
   5   1  11      246.27      255.63      6.09 o 
   7   1  11       61.28       66.28      4.13 o 
   9   1  11     1470.76     1452.33     14.57 o 
  11   1  11      720.43      661.79     10.39 o 
  13   1  11       12.96       23.31      5.55 o 
  15   1  11        0.76        2.34      5.87 o 
  17   1  11        0.00        6.32     10.15 o 
 -24   2  11       25.55       27.94      7.00 o 
 -22   2  11      127.91      146.77      8.90 o 
 -20   2  11      419.75      436.43     12.28 o 
 -18   2  11       27.13       21.75      4.97 o 
 -16   2  11      188.96      169.33      7.35 o 
 -14   2  11       44.29       23.65      4.42 o 
 -12   2  11      723.12      683.33     14.77 o 
 -10   2  11        0.44        2.17      3.77 o 
  -8   2  11       88.50       83.22      4.69 o 
  -6   2  11      173.45      181.20      5.22 o 
  -4   2  11      199.71      199.08      5.52 o 
  -2   2  11     1072.88     1124.74     12.09 o 
   0   2  11       13.61        9.20      3.24 o 
   2   2  11      606.33      588.05      9.25 o 
   4   2  11        0.36       -0.34      3.30 o 
   6   2  11       57.04       36.32      4.14 o 
   8   2  11      218.74      186.29      6.42 o 
  10   2  11      650.06      586.19     13.20 o 
  12   2  11      212.58      181.18      8.94 o 
  14   2  11       26.14       36.05      6.86 o 
 -19   3  11       28.29       27.08      7.56 o 
 -17   3  11        5.52        1.87      5.98 o 
 -15   3  11      107.20      112.21      8.22 o 
 -13   3  11      223.24      202.20     11.82 o 
 -11   3  11     1779.39     2054.25     48.06 o 
  -9   3  11       53.09       57.58      7.41 o 
  -7   3  11      220.20      206.88     11.41 o 
  -5   3  11      426.66      428.80     13.36 o 
  -3   3  11      510.97      492.28     11.55 o 
  -1   3  11       35.80       37.46      4.90 o 
   1   3  11       17.08       19.00      4.34 o 
   3   3  11      231.14      207.79      7.44 o 
   5   3  11      100.99       75.78      5.76 o 
   7   3  11      234.93      267.74      9.88 o 
   9   3  11       18.52        7.89      5.68 o 
  11   3  11        9.74        7.43      6.41 o 
 -14   4  11        3.84        1.21      8.90 o 
 -12   4  11        0.34       -0.36      8.44 o 
 -10   4  11       13.84       -0.71      8.88 o 
  -8   4  11       86.14       96.24     10.60 o 
  -6   4  11        5.07        9.12      7.91 o 
  -4   4  11       22.26       17.49      9.01 o 
  -2   4  11      273.77      298.02     12.43 o 
   0   4  11      355.98      358.99     13.84 o 
   2   4  11       24.37       22.66      6.44 o 
   4   4  11       22.55       13.40      6.53 o 
   6   4  11       51.06       34.57      7.17 o 
 -26   0  12      159.34      174.59     14.29 o 
 -24   0  12       54.33       54.25      9.95 o 
 -22   0  12       17.47       15.92      7.65 o 
 -20   0  12       93.07       85.00      8.84 o 
 -18   0  12     1371.45     1277.55     24.83 o 
 -16   0  12      142.85      138.32      8.60 o 
 -14   0  12     1716.70     1725.39     47.68 o 
 -12   0  12     2203.89     2373.68     19.28 o 
 -10   0  12      241.72      269.48      8.39 o 
  -8   0  12     1194.08     1354.33     20.68 o 
  -6   0  12     1612.92     1846.16     23.87 o 
  -4   0  12      359.10      444.24     10.11 o 
  -2   0  12     3567.42     3690.99     33.29 o 
   0   0  12     1848.74     1771.91     26.14 o 
   2   0  12      922.93      996.76     20.35 o 
   4   0  12     2541.09     2543.31     43.02 o 
   6   0  12     7916.17     7349.74     78.83 o 
   8   0  12      921.46      749.99     20.00 o 
  10   0  12      221.14      256.22      9.46 o 
  12   0  12        6.94       -2.99      6.98 o 
  14   0  12      107.80      137.31     10.98 o 
  16   0  12       28.59       25.77     14.90 o 
 -25   1  12      352.67      364.55     12.94 o 
 -23   1  12      553.71      586.40     16.90 o 
 -21   1  12      300.25      289.32      9.88 o 
 -19   1  12     1490.16     1486.65     37.42 o 
 -17   1  12      281.13      256.15      8.53 o 
 -15   1  12      137.08      152.42      6.43 o 
 -13   1  12      136.71      111.83      5.47 o 
 -11   1  12      241.34      257.75      6.53 o 
  -9   1  12      529.97      574.83      7.40 o 
  -7   1  12      172.08      185.75      4.97 o 
  -5   1  12        3.41       -1.57      3.18 o 
  -3   1  12      721.75      643.90      6.00 o 
  -1   1  12      237.42      207.35      6.29 o 
   1   1  12       49.58       35.53      3.41 o 
   3   1  12      791.87      719.45      9.43 o 
   5   1  12        9.44       12.70      3.37 o 
   7   1  12     1926.61     1891.01     16.18 o 
   9   1  12      372.69      376.11      8.00 o 
  11   1  12       35.96       39.62      4.46 o 
  13   1  12       22.11       32.62      5.99 o 
  15   1  12       70.16       84.16      7.70 o 
 -24   2  12       33.03       34.73     15.06 o 
 -22   2  12       51.94       50.24      6.84 o 
 -20   2  12        3.86        7.78      5.42 o 
 -18   2  12       20.39       20.55      5.07 o 
 -16   2  12      563.57      515.87     14.89 o 
 -14   2  12     1354.08     1304.88     18.28 o 
 -12   2  12       81.39       62.10      5.02 o 
 -10   2  12       13.36       10.45      4.51 o 
  -8   2  12       52.21       57.83      5.11 o 
  -6   2  12      556.61      590.13      8.77 o 
  -4   2  12        1.25        3.09      3.19 o 
  -2   2  12      233.02      218.72      6.13 o 
   0   2  12       45.68       40.11      3.90 o 
   2   2  12      265.34      252.60      6.59 o 
   4   2  12       63.18       61.88      4.35 o 
   6   2  12        1.58        1.49      3.65 o 
   8   2  12      241.08      216.18      6.99 o 
  10   2  12      190.62      194.97      8.81 o 
  12   2  12       14.33       16.74      5.76 o 
  14   2  12       14.12       11.91      6.38 o 
 -19   3  12      250.69      239.61     11.44 o 
 -17   3  12        6.62       -4.13      6.78 o 
 -15   3  12      215.60      202.45     12.13 o 
 -13   3  12       25.11       30.54      7.35 o 
 -11   3  12      106.09      121.02     10.42 o 
  -9   3  12       61.65       67.76      7.91 o 
  -7   3  12      127.36      116.62      9.62 o 
  -5   3  12       93.96       85.73      7.15 o 
  -3   3  12      725.90      690.45     12.76 o 
  -1   3  12      185.83      186.91      7.88 o 
   1   3  12        0.40       -1.01      4.14 o 
   3   3  12      100.73       85.95      5.44 o 
   5   3  12       15.22       11.07      4.84 o 
   7   3  12       42.08       24.86      5.66 o 
   9   3  12        9.12        2.65      5.64 o 
  11   3  12       17.61       15.90      6.75 o 
 -12   4  12       17.06       22.60     12.14 o 
 -10   4  12      134.30      167.88     17.87 o 
  -8   4  12      111.70      131.49     12.71 o 
  -6   4  12       45.09       44.64      9.10 o 
  -4   4  12        7.22       -1.83      8.56 o 
  -2   4  12      538.48      564.33     16.41 o 
   0   4  12       25.09       24.85      7.45 o 
   2   4  12       89.01       70.05      7.44 o 
   4   4  12       56.49       67.44      7.56 o 
 -25   1  13       18.93       13.35      6.43 o 
 -23   1  13       20.49       21.71      5.87 o 
 -21   1  13       98.85       81.89      6.60 o 
 -19   1  13      503.44      503.39     13.84 o 
 -17   1  13      128.12       99.67      6.14 o 
 -15   1  13      260.36      268.49      8.03 o 
 -13   1  13       16.86       19.49      4.11 o 
 -11   1  13      210.12      199.60      4.81 o 
  -9   1  13       29.28       32.44      2.74 o 
  -7   1  13        9.59        9.76      2.32 o 
  -5   1  13     2345.99     2451.94     27.48 o 
  -3   1  13      164.59      135.58      4.57 o 
  -1   1  13     1663.13     1690.77     26.24 o 
   1   1  13     1519.84     1509.92     25.55 o 
   3   1  13     1763.13     1569.21     15.99 o 
   5   1  13      495.62      397.70      7.73 o 
   7   1  13      133.43      101.22      5.00 o 
   9   1  13       36.96       23.56      4.09 o 
  11   1  13       11.23       16.16      4.38 o 
  13   1  13       40.12       20.61      6.08 o 
  15   1  13        0.33        1.63      7.77 o 
 -22   2  13       15.20        8.43      6.25 o 
 -20   2  13       36.58       29.56      5.64 o 
 -18   2  13       55.35       55.13      5.79 o 
 -16   2  13        2.00        1.59      4.16 o 
 -14   2  13     1371.62     1207.60     23.12 o 
 -12   2  13       18.44       15.18      4.86 o 
 -10   2  13      500.44      506.61     21.56 o 
  -8   2  13     1016.71     1016.04     13.59 o 
  -6   2  13     2281.96     2233.78     31.12 o 
  -4   2  13      203.08      192.55      5.77 o 
  -2   2  13       11.95       14.93      3.68 o 
   0   2  13      198.21      171.07      5.83 o 
   2   2  13      162.93      155.62      5.85 o 
   4   2  13      733.05      682.95     10.61 o 
   6   2  13       13.42       10.82      3.86 o 
   8   2  13      160.71      161.26      6.42 o 
  10   2  13       37.37       23.88      5.62 o 
  12   2  13       49.55       40.46      6.57 o 
  14   2  13       65.07       69.84      8.00 o 
 -19   3  13        1.90        5.36      7.90 o 
 -17   3  13       20.56       22.03      7.95 o 
 -15   3  13       66.14       69.45      9.22 o 
 -13   3  13       25.94       37.55      8.06 o 
 -11   3  13       32.78       28.14      7.54 o 
  -9   3  13      108.29       99.64      9.40 o 
  -7   3  13       97.83       86.29      8.96 o 
  -5   3  13      758.76      799.82     16.67 o 
  -3   3  13      774.03      768.85     13.86 o 
  -1   3  13        6.57        1.93      4.38 o 
   1   3  13       42.41       38.18      4.77 o 
   3   3  13        3.65        3.64      4.31 o 
   5   3  13       53.57       38.90      5.55 o 
   7   3  13      130.40      120.63      8.01 o 
   9   3  13       19.99       18.22      6.14 o 
 -12   4  13       10.48        2.83      9.33 o 
 -10   4  13        9.64        8.48      8.63 o 
  -8   4  13        1.40        3.41      8.31 o 
  -6   4  13        3.50        7.98      8.23 o 
  -4   4  13       19.60       15.08     15.89 o 
  -2   4  13       37.07       33.55      7.95 o 
   0   4  13      239.01      249.17     10.89 o 
   2   4  13       50.60       51.80      7.53 o 
 -26   0  14      126.77      120.33     13.41 o 
 -24   0  14       68.43       52.60     10.51 o 
 -22   0  14     1441.95     1423.87     48.43 o 
 -20   0  14     1065.18     1136.45     28.76 o 
 -18   0  14        0.42        4.17      5.81 o 
 -16   0  14       30.21       27.67      5.86 o 
 -14   0  14       62.49       61.26      5.20 o 
 -12   0  14      560.32      610.85     11.41 o 
 -10   0  14      455.11      463.18     12.95 o 
  -8   0  14     2060.42     2197.77     17.95 o 
  -6   0  14       66.56       48.81      3.98 o 
  -4   0  14     4995.32     5303.53     38.83 o 
  -2   0  14      734.49      762.05     19.17 o 
   0   0  14       73.45       73.03      4.53 o 
   2   0  14      431.05      391.90      8.13 o 
   4   0  14     2847.93     2644.50     61.20 o 
   6   0  14      471.38      538.31     26.94 o 
   8   0  14       55.93       31.18      6.83 o 
  10   0  14       13.42        0.37      6.75 o 
  12   0  14      413.75      518.45     20.47 o 
  14   0  14      151.28      191.18     19.03 o 
 -25   1  14      138.46      129.40      9.44 o 
 -23   1  14        0.38       -2.62      5.54 o 
 -21   1  14       63.43       63.07      6.21 o 
 -19   1  14        0.69        2.15      4.84 o 
 -17   1  14     1308.82     1212.83     16.81 o 
 -15   1  14       29.55       33.66      4.64 o 
 -13   1  14      156.90      145.19      5.53 o 
 -11   1  14      448.15      394.63      6.06 o 
  -9   1  14     1668.39     1695.78     29.78 o 
  -7   1  14       74.65       76.36      3.52 o 
  -5   1  14      456.04      451.91      8.66 o 
  -3   1  14       71.60       62.91      3.88 o 
  -1   1  14       93.12       88.39      4.42 o 
   1   1  14        3.74        1.50      3.35 o 
   3   1  14     2109.68     2036.02     28.57 o 
   5   1  14      214.34      161.26      5.70 o 
   7   1  14      620.73      621.32     14.62 o 
   9   1  14       65.66       53.30      4.78 o 
  11   1  14        3.42        8.56      4.54 o 
  13   1  14        1.04        0.19      7.30 o 
  15   1  14      380.48      445.14     19.16 o 
 -22   2  14       70.16       63.87      7.27 o 
 -20   2  14       84.45       71.29      6.91 o 
 -18   2  14       55.62       40.76      6.32 o 
 -16   2  14       41.25       49.60      6.33 o 
 -14   2  14       14.22       22.51      5.14 o 
 -12   2  14      480.67      463.86     15.65 o 
 -10   2  14      333.23      368.13     14.36 o 
  -8   2  14      294.58      259.24      6.53 o 
  -6   2  14      975.47      968.98     17.89 o 
  -4   2  14      111.67      107.66      4.99 o 
  -2   2  14      598.94      553.01      9.52 o 
   0   2  14     1435.96     1380.79     19.24 o 
   2   2  14       31.69       32.04      4.11 o 
   4   2  14      252.72      236.81      7.07 o 
   6   2  14        5.61        3.41      3.86 o 
   8   2  14        6.16        4.60      4.21 o 
  10   2  14       36.77       35.55      6.15 o 
  12   2  14       51.98       52.68      7.09 o 
 -19   3  14       37.38       40.16      9.26 o 
 -17   3  14       13.66       18.30      7.67 o 
 -15   3  14       16.34       12.61      8.59 o 
 -13   3  14      233.93      238.83     13.57 o 
 -11   3  14      169.45      186.44     12.48 o 
  -9   3  14       38.78       31.91      8.89 o 
  -7   3  14       20.28       19.29      7.03 o 
  -5   3  14      292.33      307.48     11.11 o 
  -3   3  14       72.21       79.38      6.23 o 
  -1   3  14       85.67       85.55      5.54 o 
   1   3  14        0.02       -2.53      4.26 o 
   3   3  14        0.55        0.98      4.51 o 
   5   3  14      227.58      222.91      8.55 o 
   7   3  14      256.87      280.65     10.95 o 
   9   3  14        0.00        0.84      6.27 o 
 -12   4  14        5.60        9.62      9.47 o 
 -10   4  14       14.33       26.80      9.28 o 
  -8   4  14        9.74       15.27      9.84 o 
  -6   4  14        0.52       -1.49      9.98 o 
  -4   4  14       99.78       99.97     11.95 o 
  -2   4  14       76.08       81.39      9.12 o 
   0   4  14       17.56       13.68      6.63 o 
 -25   1  15       51.58       44.52      7.50 o 
 -23   1  15       54.64       39.79      6.49 o 
 -21   1  15        0.24        3.60      5.28 o 
 -19   1  15        7.22        9.79      4.81 o 
 -17   1  15      361.11      323.91      9.45 o 
 -15   1  15       67.58       57.35      5.20 o 
 -13   1  15       62.72       51.67      4.15 o 
 -11   1  15      385.45      314.91      7.33 o 
  -9   1  15     2598.95     2646.99     18.24 o 
  -7   1  15     1250.26     1271.95     15.76 o 
  -5   1  15      329.05      299.14      7.41 o 
  -3   1  15        0.06        2.45      3.05 o 
  -1   1  15       83.10       75.15      4.45 o 
   1   1  15      925.41      868.25     11.27 o 
   3   1  15      308.29      316.07      7.25 o 
   5   1  15        2.28        4.91      3.49 o 
   7   1  15       50.97       36.06      4.27 o 
   9   1  15      136.81      175.89      7.40 o 
  11   1  15      189.13      232.46      8.56 o 
  13   1  15      298.53      367.82     17.18 o 
 -22   2  15      110.49      115.24      9.78 o 
 -20   2  15       42.25       34.24      7.10 o 
 -18   2  15       49.40       42.49      6.93 o 
 -16   2  15       74.88       73.84      6.94 o 
 -14   2  15       19.36       26.12      7.02 o 
 -12   2  15       23.95       19.62      6.57 o 
 -10   2  15        1.24       -2.07      5.31 o 
  -8   2  15     1815.27     1881.15     17.22 o 
  -6   2  15     1261.64     1131.15     12.93 o 
  -4   2  15      219.69      231.55      6.58 o 
  -2   2  15      444.10      452.00      9.71 o 
   0   2  15      994.33      976.35     12.87 o 
   2   2  15      592.86      517.74      9.72 o 
   4   2  15      111.63       96.51      5.37 o 
   6   2  15       14.22        9.44      4.21 o 
   8   2  15       15.14       20.66      4.79 o 
  10   2  15      116.14      124.06      8.19 o 
  12   2  15       38.96       30.83      7.08 o 
 -19   3  15       34.03       45.71      9.73 o 
 -17   3  15       99.60       96.92     18.94 o 
 -15   3  15       32.20       23.75     10.96 o 
 -13   3  15       86.47       90.46     10.42 o 
 -11   3  15        9.59       11.65      7.48 o 
  -9   3  15       12.04        3.36      6.63 o 
  -7   3  15      162.04      171.47     11.65 o 
  -5   3  15      279.02      272.08     10.98 o 
  -3   3  15      463.86      479.33     10.92 o 
  -1   3  15       82.06       71.05      5.61 o 
   1   3  15      704.54      766.61     12.86 o 
   3   3  15       72.55       86.17      6.15 o 
   5   3  15       36.44       35.98      5.96 o 
   7   3  15        4.74       -4.33      5.99 o 
 -10   4  15       14.73       10.08     14.82 o 
  -8   4  15       48.65       30.51      9.68 o 
  -6   4  15      188.62      213.46     26.65 o 
  -4   4  15        2.26       -5.36      9.28 o 
  -2   4  15       12.28       15.87      8.04 o 
 -24   0  16        1.05       10.36      8.45 o 
 -22   0  16        8.48        4.97      8.33 o 
 -20   0  16     1088.89     1031.14     24.31 o 
 -18   0  16      492.15      467.47     15.25 o 
 -16   0  16        8.22        5.67      5.90 o 
 -14   0  16     3388.01     3299.79     34.87 o 
 -12   0  16     7406.14     7826.28     54.50 o 
 -10   0  16      271.00      288.15      7.76 o 
  -8   0  16      897.48      828.09     14.77 o 
  -6   0  16       46.13       61.08      4.50 o 
  -4   0  16     1291.90     1253.97     16.04 o 
  -2   0  16     1286.25     1402.38     16.31 o 
   0   0  16       35.75       39.56      6.74 o 
   2   0  16      285.38      215.28     15.48 o 
   4   0  16      877.35      773.94     19.55 o 
   6   0  16      195.49      249.34     12.24 o 
   8   0  16      379.38      353.88     26.89 o 
  10   0  16      236.47      287.74     14.24 o 
  12   0  16     1109.38     1446.74     64.00 o 
 -25   1  16      250.41      232.07     10.97 o 
 -23   1  16      203.78      180.77      9.16 o 
 -21   1  16       62.64       66.80      6.88 o 
 -19   1  16        0.52        2.77      4.95 o 
 -17   1  16        2.29        8.12      4.66 o 
 -15   1  16      209.06      209.22      7.65 o 
 -13   1  16      482.58      454.65      8.27 o 
 -11   1  16     1301.07     1328.83     24.58 o 
  -9   1  16     2195.64     2220.64     19.91 o 
  -7   1  16      617.24      643.44     10.48 o 
  -5   1  16      530.47      544.35      8.60 o 
  -3   1  16      320.86      311.92      6.90 o 
  -1   1  16      572.47      534.97      9.04 o 
   1   1  16     2006.28     1802.70     16.36 o 
   3   1  16        3.39        4.14      3.62 o 
   5   1  16       12.82       12.56      3.82 o 
   7   1  16      175.65      136.29      6.62 o 
   9   1  16      337.82      404.39     10.63 o 
  11   1  16       60.02       77.52     10.89 o 
  13   1  16        5.23       -1.83     10.26 o 
 -22   2  16       26.89       25.07      7.73 o 
 -20   2  16       11.08        6.84      6.55 o 
 -18   2  16        9.60        3.78      5.70 o 
 -16   2  16      225.96      203.55     11.97 o 
 -14   2  16        0.15        5.29      6.53 o 
 -12   2  16        8.28        3.59      6.09 o 
 -10   2  16      742.36      776.40     17.97 o 
  -8   2  16       66.68       80.67      4.80 o 
  -6   2  16        8.99       12.29      3.75 o 
  -4   2  16      123.18      110.89      5.33 o 
  -2   2  16       33.49       27.56      7.31 o 
   0   2  16      191.89      196.59      6.78 o 
   2   2  16      179.31      147.12      6.13 o 
   4   2  16      287.60      322.11      9.11 o 
   6   2  16       38.07       38.68      5.00 o 
   8   2  16       93.07      111.93      7.16 o 
  10   2  16      556.71      646.52     16.87 o 
 -19   3  16       49.53       54.33     10.35 o 
 -17   3  16        9.88       15.89      8.14 o 
 -15   3  16        6.66        9.51     10.64 o 
 -13   3  16       62.72       57.31      9.41 o 
 -11   3  16       55.91       46.30      9.05 o 
  -9   3  16      116.56      121.49     10.57 o 
  -7   3  16        9.16       11.70      7.42 o 
  -5   3  16       28.05       25.73      5.62 o 
  -3   3  16     1202.13     1264.37     16.09 o 
  -1   3  16       29.48       16.86      4.87 o 
   1   3  16       22.96       13.28      5.18 o 
   3   3  16      475.33      482.22     11.11 o 
   5   3  16       10.59       16.78      6.28 o 
   7   3  16        3.66        1.52      6.45 o 
  -6   4  16        0.09       -1.44      9.23 o 
 -23   1  17      257.01      245.01     10.65 o 
 -21   1  17       24.88       19.79      5.85 o 
 -19   1  17      161.76      140.22      7.76 o 
 -17   1  17      684.88      671.78     13.27 o 
 -15   1  17     1131.43     1161.71     16.79 o 
 -13   1  17      245.63      261.81      7.60 o 
 -11   1  17      676.19      734.52     11.55 o 
  -9   1  17      323.23      304.03      7.14 o 
  -7   1  17      106.04      102.14      4.95 o 
  -5   1  17        6.67        2.06      3.34 o 
  -3   1  17       47.15       45.50      4.01 o 
  -1   1  17       35.45       25.39      3.94 o 
   1   1  17       15.76       20.44      4.08 o 
   3   1  17      135.21      160.73      6.07 o 
   5   1  17      190.62      175.92      7.03 o 
   7   1  17      680.95      695.21     27.35 o 
   9   1  17      286.56      330.81     11.06 o 
  11   1  17       13.25        8.32      7.50 o 
 -22   2  17       28.72       29.82     10.45 o 
 -20   2  17       47.85       48.95      9.51 o 
 -18   2  17       62.69       42.13      8.49 o 
 -16   2  17       80.88       77.99      8.87 o 
 -14   2  17       20.81       18.38      7.19 o 
 -12   2  17       80.17       91.29      8.98 o 
 -10   2  17       19.71       23.31      5.56 o 
  -8   2  17       20.73       16.12      3.98 o 
  -6   2  17        5.86        8.92      3.80 o 
  -4   2  17        0.00       -0.57      3.92 o 
  -2   2  17     1804.64     1800.60     21.71 o 
   0   2  17      798.32      812.40     12.52 o 
   2   2  17        7.69        9.61      4.33 o 
   4   2  17        6.25        4.17      4.46 o 
   6   2  17      168.06      183.90      7.38 o 
   8   2  17       22.06       24.92      6.43 o 
 -17   3  17       24.38       25.73      8.79 o 
 -15   3  17        1.39       -0.15      7.87 o 
 -13   3  17       52.23       45.84     12.35 o 
 -11   3  17      195.62      247.00     19.17 o 
  -9   3  17      458.62      471.95     18.22 o 
  -7   3  17       52.43       46.02      8.51 o 
  -5   3  17      141.13      126.58      7.79 o 
  -3   3  17      184.66      191.91      8.63 o 
  -1   3  17      182.35      158.33      7.24 o 
   1   3  17        4.21        7.72      5.31 o 
   3   3  17      235.30      255.16      9.74 o 
   5   3  17      243.66      301.66     11.62 o 
 -24   0  18       43.96       42.56     10.11 o 
 -22   0  18      233.46      262.50     15.76 o 
 -20   0  18       91.00       68.35      8.84 o 
 -18   0  18      115.17       94.10     12.93 o 
 -16   0  18        0.12        3.71      5.87 o 
 -14   0  18     1123.17     1206.71     16.57 o 
 -12   0  18     2959.81     2825.09     30.76 o 
 -10   0  18       41.84       46.38      5.19 o 
  -8   0  18     1146.05     1169.75     14.42 o 
  -6   0  18       65.44       53.87      5.79 o 
  -4   0  18      157.15      129.15      9.75 o 
  -2   0  18     2871.02     2858.39     47.52 o 
   0   0  18       78.41       67.92      7.93 o 
   2   0  18       95.93       94.20      9.07 o 
   4   0  18     1912.33     1789.01     67.48 o 
   6   0  18       14.59        8.18      7.04 o 
   8   0  18      383.10      388.86     24.80 o 
  10   0  18       15.97       11.31      9.10 o 
 -23   1  18       70.65       76.51      7.80 o 
 -21   1  18        6.71        8.46      6.77 o 
 -19   1  18      114.99      103.68      8.42 o 
 -17   1  18      471.22      473.23     13.50 o 
 -15   1  18     1968.69     2122.62     22.83 o 
 -13   1  18      219.99      182.01      7.81 o 
 -11   1  18        0.14        0.23      4.02 o 
  -9   1  18      224.08      240.99      6.72 o 
  -7   1  18      845.36      838.76     11.27 o 
  -5   1  18      667.99      658.58     10.00 o 
  -3   1  18      669.08      629.31      9.76 o 
  -1   1  18      272.33      259.80      7.48 o 
   1   1  18       53.00       54.12      4.66 o 
   3   1  18        1.21        7.65      4.25 o 
   5   1  18        5.74        6.99      5.23 o 
   7   1  18        5.87        4.32      5.46 o 
   9   1  18      191.98      262.59     14.04 o 
 -22   2  18       58.42       54.05     11.13 o 
 -20   2  18      420.09      437.61     26.16 o 
 -18   2  18      248.46      254.98     14.60 o 
 -16   2  18      123.26       83.09      9.39 o 
 -14   2  18        1.28       -1.23      7.18 o 
 -12   2  18      730.91      732.09     21.37 o 
 -10   2  18        3.07        0.04      5.10 o 
  -8   2  18      422.05      423.62      8.93 o 
  -6   2  18      201.31      201.48      6.75 o 
  -4   2  18       17.79       13.04      4.11 o 
  -2   2  18      195.26      186.95      6.29 o 
   0   2  18      887.80      974.49     13.87 o 
   2   2  18      301.36      305.61      8.51 o 
   4   2  18       37.38       25.21      4.90 o 
   6   2  18      114.73      132.25     10.17 o 
   8   2  18       76.49       85.06      7.83 o 
 -17   3  18        0.17        3.46      8.61 o 
 -15   3  18        9.22        7.13      8.27 o 
 -13   3  18      255.78      276.27     15.48 o 
 -11   3  18       94.76      106.74     11.39 o 
  -9   3  18        9.70        6.32      7.45 o 
  -7   3  18      304.43      327.72     15.61 o 
  -5   3  18      423.77      434.96     11.36 o 
  -3   3  18       49.73       41.00      5.50 o 
  -1   3  18        3.91        2.34      4.55 o 
   1   3  18       26.84       38.48      6.18 o 
   3   3  18       38.11       43.52      7.00 o 
 -23   1  19      155.74      158.06     10.71 o 
 -21   1  19        4.14        2.99      6.83 o 
 -19   1  19        2.45        3.55      6.44 o 
 -17   1  19      129.28      130.95      8.69 o 
 -15   1  19       24.64       19.09      5.68 o 
 -13   1  19       13.47        5.62      4.93 o 
 -11   1  19        0.30        1.22      4.08 o 
  -9   1  19       29.37       27.98      4.21 o 
  -7   1  19       16.04       19.91      3.97 o 
  -5   1  19     1249.66     1165.99     29.25 o 
  -3   1  19     1297.54     1235.68     13.91 o 
  -1   1  19      116.27       96.72      5.24 o 
   1   1  19       69.63       58.79      5.70 o 
   3   1  19       60.84       47.76      5.84 o 
   5   1  19       22.94       16.77      5.54 o 
   7   1  19       32.17       27.34      6.33 o 
   9   1  19        7.67       -0.38      6.52 o 
 -20   2  19      231.73      224.76     21.78 o 
 -18   2  19      518.64      519.73     26.93 o 
 -16   2  19       35.56       38.19     12.84 o 
 -14   2  19      229.56      258.38     14.02 o 
 -12   2  19      397.96      377.02     11.84 o 
 -10   2  19       15.41       17.27      5.70 o 
  -8   2  19       52.02       64.50      4.92 o 
  -6   2  19        4.14        2.61      4.08 o 
  -4   2  19       86.39       71.63      4.85 o 
  -2   2  19        2.25        0.60      4.22 o 
   0   2  19        8.81        3.40      4.67 o 
   2   2  19       21.65       16.41      4.89 o 
   4   2  19      276.78      300.13      9.10 o 
   6   2  19      351.01      423.21     10.68 o 
 -15   3  19       66.22       75.98     10.67 o 
 -13   3  19        2.97        7.93      8.46 o 
 -11   3  19       53.86       57.18     10.05 o 
  -9   3  19        3.22       -2.45      7.84 o 
  -7   3  19      118.06      125.93     11.42 o 
  -5   3  19       35.45       31.36      6.08 o 
  -3   3  19        3.43        1.47      5.21 o 
  -1   3  19       54.44       65.09      6.24 o 
   1   3  19        7.79        5.97      5.68 o 
 -24   0  20        8.63       -2.28      9.87 o 
 -22   0  20       14.12        7.46      9.07 o 
 -20   0  20       23.06       17.02      8.29 o 
 -18   0  20     1034.09     1018.94     22.91 o 
 -16   0  20      355.65      290.08     11.32 o 
 -14   0  20      203.42      217.18     10.38 o 
 -12   0  20      549.02      577.23     14.06 o 
 -10   0  20      163.82      156.37      8.70 o 
  -8   0  20     1359.64     1403.09     27.73 o 
  -6   0  20     4137.36     4069.88     47.92 o 
  -4   0  20        8.07        3.41      6.61 o 
  -2   0  20      120.57      132.40     10.03 o 
   0   0  20      159.27      183.34     18.60 o 
   2   0  20       54.94       53.73      8.54 o 
   4   0  20      108.15       93.80     10.12 o 
   6   0  20       49.44       59.09     12.16 o 
   8   0  20       16.01       19.59      9.54 o 
 -23   1  20        4.56        4.63      7.47 o 
 -21   1  20        0.06        2.04      7.04 o 
 -19   1  20       62.78       65.93      9.70 o 
 -17   1  20      248.66      273.03     11.50 o 
 -15   1  20      834.65      849.19     16.15 o 
 -13   1  20       73.55       79.30      6.70 o 
 -11   1  20      322.24      325.39     10.15 o 
  -9   1  20       17.81       19.60      4.31 o 
  -7   1  20        6.43        0.96      4.00 o 
  -5   1  20      439.74      491.53     11.78 o 
  -3   1  20       73.20       54.55      4.70 o 
  -1   1  20      121.04      110.81      7.03 o 
   1   1  20      814.51      824.06     18.09 o 
   3   1  20       92.09       73.35      6.75 o 
   5   1  20      236.58      241.58     11.01 o 
   7   1  20       20.21       13.13      6.43 o 
 -20   2  20        0.00       -0.77      8.49 o 
 -18   2  20      389.33      352.08     40.65 o 
 -16   2  20       39.07       27.33      8.37 o 
 -14   2  20       24.82       37.08     10.28 o 
 -12   2  20       58.93       48.79      6.83 o 
 -10   2  20      748.11      822.51     19.62 o 
  -8   2  20      667.27      718.51     15.40 o 
  -6   2  20        1.73       -0.27      4.09 o 
  -4   2  20       10.50        5.69      4.25 o 
  -2   2  20        5.67        4.65      4.54 o 
   0   2  20       21.35       19.33      5.13 o 
   2   2  20       25.77       17.53      5.25 o 
   4   2  20        4.31        8.18      5.50 o 
 -15   3  20       82.89       75.76     11.13 o 
 -13   3  20        1.94        5.23      9.70 o 
 -11   3  20       11.99        5.43      9.45 o 
  -9   3  20       95.60      110.83     12.45 o 
  -7   3  20       12.21        8.77      7.17 o 
  -5   3  20      164.84      168.14      9.82 o 
  -3   3  20       63.53       66.72      7.21 o 
  -1   3  20       42.72       42.71      6.32 o 
 -21   1  21       82.88       73.97     10.77 o 
 -19   1  21       23.11       15.68      8.60 o 
 -17   1  21        0.00       -1.83      6.87 o 
 -15   1  21      164.90      147.45      8.42 o 
 -13   1  21      127.80      117.88      7.63 o 
 -11   1  21      824.01      911.98     14.81 o 
  -9   1  21      470.16      486.59      9.79 o 
  -7   1  21       18.26       20.26      4.63 o 
  -5   1  21       92.36       92.60      5.97 o 
  -3   1  21       40.09       48.02      6.32 o 
  -1   1  21       59.04       61.49      6.30 o 
   1   1  21        8.02        5.18      5.23 o 
   3   1  21        9.17       18.20      5.67 o 
   5   1  21       24.75       11.95      6.11 o 
 -18   2  21      377.13      432.92     18.75 o 
 -16   2  21       29.08       26.41      8.74 o 
 -14   2  21      108.37      119.53      9.28 o 
 -12   2  21      159.96      153.78      8.90 o 
 -10   2  21       60.66       56.57      7.31 o 
  -8   2  21       54.86       64.55      5.45 o 
  -6   2  21      137.46      128.90      6.47 o 
  -4   2  21        4.28        2.57      4.33 o 
  -2   2  21      303.09      305.40      8.84 o 
   0   2  21       23.31       23.19      5.50 o 
   2   2  21        4.70        6.55      5.85 o 
   4   2  21        0.20       -6.95      6.95 o 
 -11   3  21       18.72       11.36      9.83 o 
  -9   3  21       22.10       18.95      9.01 o 
  -7   3  21       58.96       71.72      8.79 o 
  -5   3  21       36.56       34.50      6.56 o 
  -3   3  21        4.94        4.61      6.38 o 
 -22   0  22       19.14       13.39     13.31 o 
 -20   0  22      224.38      231.47     18.72 o 
 -18   0  22      483.76      421.98     22.07 o 
 -16   0  22      431.98      492.33     41.19 o 
 -14   0  22      295.86      348.79     16.76 o 
 -12   0  22        0.19       -3.74      8.76 o 
 -10   0  22      132.43      119.21     11.42 o 
  -8   0  22      208.91      243.46     13.91 o 
  -6   0  22        5.14        8.45      8.12 o 
  -4   0  22      194.81      192.87     12.94 o 
  -2   0  22      132.58      119.91     10.86 o 
   0   0  22      108.43      111.90     10.64 o 
   2   0  22       87.66       61.96      9.90 o 
   4   0  22       61.85       52.43     10.11 o 
   6   0  22       15.00       22.73     10.13 o 
 -21   1  22       45.43       29.64     10.25 o 
 -19   1  22       48.23       41.74     10.02 o 
 -17   1  22       14.80        7.92      7.22 o 
 -15   1  22      215.66      210.24      9.61 o 
 -13   1  22      236.90      224.02      9.51 o 
 -11   1  22       16.06       21.89      5.12 o 
  -9   1  22      619.42      624.71     11.25 o 
  -7   1  22      130.65      120.60      7.06 o 
  -5   1  22        1.66       -3.74      5.42 o 
  -3   1  22       67.21       71.73      6.63 o 
  -1   1  22      162.12      164.06      8.60 o 
   1   1  22       59.99       55.90      6.40 o 
   3   1  22      313.31      360.57     19.28 o 
   5   1  22        2.40        7.44      6.53 o 
 -18   2  22       95.27      116.78     12.19 o 
 -16   2  22       68.18       72.35     14.05 o 
 -14   2  22       65.87       71.11      8.82 o 
 -12   2  22       16.66       12.24      6.50 o 
 -10   2  22       49.51       41.95      6.98 o 
  -8   2  22       36.41       40.65      5.35 o 
  -6   2  22       24.98       17.04      4.92 o 
  -4   2  22        2.37        0.76      4.65 o 
  -2   2  22       65.45       47.15      5.76 o 
   0   2  22        2.78        2.31      5.76 o 
   2   2  22       28.56       27.96      7.39 o 
 -19   1  23      190.63      185.00     13.57 o 
 -17   1  23        0.51        3.82      6.88 o 
 -15   1  23       77.82       74.50      7.72 o 
 -13   1  23        8.55        8.52      7.79 o 
 -11   1  23        0.00       -4.44      5.71 o 
  -9   1  23        0.22        3.79      5.42 o 
  -7   1  23       58.43       55.66      6.95 o 
  -5   1  23       65.39       68.24      7.10 o 
  -3   1  23       44.74       49.44      6.56 o 
  -1   1  23        0.55        1.92      5.66 o 
   1   1  23        2.38       -1.05      5.90 o 
   3   1  23       29.66       20.90      6.87 o 
 -16   2  23       52.69       49.02     10.57 o 
 -14   2  23      149.21      153.50     10.98 o 
 -12   2  23      431.96      454.47     13.94 o 
 -10   2  23        9.34       12.71      6.72 o 
  -8   2  23       84.73       95.00      7.18 o 
  -6   2  23       16.70       12.73      5.08 o 
  -4   2  23       81.98       79.09      6.24 o 
  -2   2  23       23.38       20.46      6.45 o 
   0   2  23       34.44       38.76      7.64 o 
 -16   0  24      272.88      290.02     25.69 o 
 -14   0  24       61.65       61.43     11.33 o 
 -12   0  24       57.53       67.74     11.48 o 
 -10   0  24        0.84       -8.18      9.37 o 
  -8   0  24      129.79      166.36     21.84 o 
  -6   0  24        7.81       19.29      9.81 o 
  -4   0  24      175.01      170.39     12.98 o 
  -2   0  24      238.99      264.09     22.52 o 
   0   0  24      691.13      851.18     35.82 o 
   2   0  24       35.99       25.37     13.85 o 
 -19   1  24        4.26        1.10     14.33 o 
 -17   1  24      198.05      219.97     13.06 o 
 -15   1  24       84.84      100.33     10.29 o 
 -13   1  24      232.76      249.40     12.60 o 
 -11   1  24       90.77      131.61      9.41 o 
  -9   1  24       19.25       18.36      6.74 o 
  -7   1  24        0.66        3.79      6.36 o 
  -5   1  24        5.80        6.81      6.23 o 
  -3   1  24        8.53       14.08      6.26 o 
  -1   1  24        0.03       -1.41      5.98 o 
   1   1  24       30.06       21.25      7.13 o 
 -14   2  24        7.78        6.30      7.48 o 
 -12   2  24       82.83       67.01      8.41 o 
 -10   2  24      209.84      200.33     10.69 o 
  -8   2  24       77.77      107.11      7.80 o 
  -6   2  24       70.54       78.53      7.35 o 
  -4   2  24        2.69        9.24      6.89 o 
 -17   1  25        3.71        3.69      9.60 o 
 -15   1  25        9.72       20.32      9.34 o 
 -13   1  25       60.03       83.74     13.41 o 
 -11   1  25       29.82       45.93      8.33 o 
  -9   1  25        4.12        5.58      6.89 o 
  -7   1  25      150.49      178.87     10.03 o 
  -5   1  25       74.31       80.76      8.09 o 
  -3   1  25       37.64       54.77      7.65 o 
  -1   1  25       43.05       28.17      7.21 o 
 -10   2  25        0.80       -5.78      8.54 o 
  -8   2  25      212.51      229.03     24.99 o 
 -16   0  26      361.61      405.71     31.18 o 
 -14   0  26      280.46      410.90     20.26 o 
 -12   0  26       91.56      100.51     13.78 o 
 -10   0  26       45.60       62.65     12.07 o 
  -8   0  26        2.20       -0.37      9.81 o 
  -6   0  26       60.83       73.95     11.71 o 
  -4   0  26       72.55       87.06     12.16 o 
 -15   1  26      125.21      145.08     15.99 o 
 -13   1  26        2.24        7.61     11.55 o 
 -11   1  26      344.93      440.73     23.27 o 
  -9   1  26       23.37       31.70      8.10 o 
  -7   1  26       41.03       48.10      8.04 o 
  -5   1  26        0.04       -0.72      7.23 o 
                                                 
